# Supplementary material for: Prolonged Parenteral Nutrition Increases the Risk of Comorbidities in Very-Low-Birth-Weight Infants: A Prospective National Cohort Study in South Korea
Source: Nutrients. 2025 Mar 12;17(6):996. doi: 10.3390/nu17060996 (PMC11946462; doi:10.3390/nu17060996)
Supplement: Supplementary file 1 [file nutrients-17-00996-s001.zip]

Archive with 1 entries (1 files):
- nutrients-3510456-supplementary.pdf
